# Supplementary material for: Minor Splicing Factors Zrsr1 and Zrsr2 Are Essential for Early Embryo Development and 2-Cell-Like Conversion
Source: Int J Mol Sci. 2020 Jun 9;21(11):4115. doi: 10.3390/ijms21114115 (PMC7312986; doi:10.3390/ijms21114115)
Supplement: Supplementary file 1 [file ijms-21-04115-s001.zip]

Archive with 1 entries (1 files):
- ijms-823994-supplementary.rar
